# Supplementary material for: The percentage of CD39+ monocytes is higher in pregnant COVID-19+ patients than in nonpregnant COVID-19+ patients
Source: PLoS One. 2022 Jul 28;17(7):e0264566. doi: 10.1371/journal.pone.0264566 (PMC9333267; doi:10.1371/journal.pone.0264566)
Supplement: S1 Data — (XLSX) [file pone.0264566.s006.xlsx]

## Sheet: EMB COVID Clinic
			Signos Vitales									AGO					Comorbilidades			Sintomatología								Producto
Group	Code	Age	Weigh	Height	BMI	Respiratory rate	Heart rate	Temp	Mean Arterial Presssure	Arterial pressure		G	P	C	A	Gestational Age	Diabetes	Hypertension	Obesity	Cough	Rhinorrhea	Odynophagia	Myalgia	Arthralgia	Anosmia	Dyspnea	Diarrhea	Peso al nacimiento	Apgar	Capurro	Leukocytes	Hemoglobin	PLT	Neu %	Lin %	Mo %	EO %	Bas %	NLR	Neu #	Lin #	Mo #	EO #	Bas #	GLU	UREA	CREAT	DHL	DIMERO D
EMB COVID19	MGS (HGM)	24	71	1.65	26.079	19	105	37	143.333	100	65	3	1	1	0	39	NO	NO	NO	SI	NO	NO	SI	SI	NO	I	NO	2200	9y8	37	NR	NR	NR	NR	NR	NR	NR	NR	NR	NR	NR	NR	NR	NR	NR	NR	NR	NR	NR
EMB COVID19	DLP (HGM)	28	65	1.64	24.1672	18	99	36.5	167	115	78	1	0	0	0	37.1	GESTACIONAL	PREECLAMPSIA	NO	SI	SI	SI	SI	SI	NO	I	NO	2760	9y4	37	NR	NR	NR	NR	NR	NR	NR	NR	NR	NR	NR	NR	NR	NR	NR	NR	NR	NR	NR
EMB COVID19	MGQ (HGM)	37	78	1.56	32.0513	22	110	36.6	177.333	120	86	4	4	0	0	37.6	NO	NO	SI	NO	SI	SI	NO	NO	NO	I	NO	2690	9y8	39	NR	NR	NR	NR	NR	NR	NR	NR	NR	NR	NR	NR	NR	NR	NR	NR	NR	NR	NR
EMB COVID19	SFM (G4)	19	66	1.64	24.5	18	94	38	163.333	110	80	3	2	0	0	30.4	GESTACIONAL	0	0	0	0	0	0	0	0	0	0	1420/1105	5y8, 7y8	31/31	11.7	8	162	81.2	9.3				8.62385	9.4	1.09				77	25	0.6	401	621
EMB COVID19	EMA (HGM)	37	67	1.56	27.5312	35	125	37.8	142	98	66	4	0	1	2	28.3	NO	NO	SI	SI	SI	SI	SI	SI	NO	IIII	NO	1600	9y6	32									#DIV/0!
EMB COVID19	LGR (MÓNICA P)	33	107	1.6	42	12	123	35				1				27		si	si	si	no	no	si	si	no	si	0	650g	0		16.4	13.1	860	83	9	1	0	0	#DIV/0!						106	24	1.6	1914
EMB COVID19	GRC (G4)	19	58.5	1.54	24.6	18	70	37.1	140	100	60	1	0	0	0	27.4	0	0	0	0	0	0	1	0	0	0	0	0	NA	0									#DIV/0!
EMB COVID19	AJP (G4)	22	66	1.54	27.8	22	75	36.4	140	100	60	1	0	0	0	36.1	0	0	0	1	1	0	0	0	0	0	0	0	NA	0	13.3	14.3	265						#DIV/0!						72		0.6	323	1390
EMB COVID19	BAC (G4)	20	46	1.5	20.4	20	80	36.5	128.333	91	56	2	0	0	1	22.6	0	0	0	0	0	0	1	1	0	0	0	0	NA	0	15.1	11	252						#DIV/0!						58	14.9	0.5	330	795
EMB COVID19	CCC (G4)	28	93.5	1.56	38.4	37	70	37.1	140	100	60	2	0	1	0	33	0	0	1	1	1	0	1	1	0	0	0	0	NA	0	10.3	13.3	235	78	17.4	3.4	0	0.1	4.47253	8.14	1.82	0.35	0	0.01	100	10.7	0.6	683	4065
EMB COVID19	DMC (G4)	40	68	1.51	29.8	22	118	37	149.667	105	67	2	0	1	0	33.2	0	0	0	1	0	0	0	0	0	0	0	0	NA	0	9.4	14.3	209	81.2	14.1	3.2	0	0.1	5.73684	7.63	1.33	0.3	0	0.01	110	10.7	0.5	439	450
EMB COVID19	DCC (G4)	33	81.9	1.64	31.2	28	120	36.9	163.667	113	76	1	0	0	0	23.2	0	0	1	1	0	0	1	1	1	1	0	0	NA	0	8.97	12.3	330	93	3.4				5.27273	5.8	1.1				120	14	0.4	377	404
EMB COVID19	VCE (G4)	29	87	1.6	33	22	87	36.5	173.333	120	80	1	0	0	0	39.4	0	0	1	0	0	0	0	0	0	0	0	2995	9y9	39	8.97	13.6	180	65	21.7				3.01026	5.87	1.95				82	19	0.6	353	3620
EMB COVID19	MGA (G4)	23	95	1.55	39.5	17	95	36.5	163.667	115	73	1	0	0	0	26.6	GESTACIONAL	0	0	1	1	0	0	0	0	0	1	0	0	0	6.5	13.8	452	72.7	19.6	10	0.2	0	3.91667	4.7	1.2	0.2	0.1	0	95	21.4	4	425	755
NO EMB COVID19	NSR (HE)	23	55	1.4	28.0612	20	123	38.1	167	119	72						0	0	0	1	0	0	0	0	0	0	0				7.08	6.2	21	37.3	6.6	0.1	55.5	6	47	0.47	0.01	3.93	0.43	0.04	106	18	0.44	348	19.43
NO EMB COVID19	MJD (HE)	28	76	1.74	25.1024	NR	NR	NR	#VALUE!	NR	NR						0	0	0	1	1	0	1	1	1	0	0					14.5	378	71.6	20.8	6.7	0.2	0.3	3.45536	7.74	2.24	0.72	0.02	0.03	105	23.5	0.6	284	0.63
NO EMB COVID19	APV (HE)	43	88	1.7	30.4498	NR	NR	NR	#VALUE!	NR	NR	NA	NA	NA	NA	NA	1	0	1	0	0	0	1	1	0	1	0	NA	NA	NA	11.49	12.7	420	90.9	5.8	2.2	0	0.1	15.5821	10.44	0.67	0.26	0.01	0.01	206	27.8	0.75	551	0.54
NO EMB COVID19	NHH (HE)	41	65	1.65	23.9	NR	NR	NR	#VALUE!	NR	NR	NA	NA	NA	NA	NA	0	0	0	0	1	0	0	0	0	1	1	NA	NA	NA									#DIV/0!
NO EMB COVID19	RGC (HE)	48	78	1.58	31.2	NR	NR	NR	#VALUE!	NR	NR	NA	NA	NA	NA	NA	0	0	1	1	0	0	1	0	0	1	0	NA	NA	NA									#DIV/0!
NO EMB COVID19	ADR (HE)	28	60	1.66	21.8	20	107	36	170	130	60	NA	NA	NA	NA	NA	0	0	1	1	0	0	1	1	0	0	0	NA	NA	NA	3.06	13.7	177	78.8	16.7	3.2	0.2	0.3	4.72549	2.41	0.51	0.1	0.01	0.01	71	17.8	0.67	312	0.35
NO EMB COVID19	YMB (HE)	30	110	1.64	40.8983	29	126	35.9	160	124	54	NA	NA	NA	NA	NA	0	0	1	1	0	0	0	0	0	1	0	NA	NA	NA	15.6	14.5	226	93.3	5	0.9	0.1	0.2	18.6667	14.56	0.78	0.14	0.02	0.04	125	22.7	0.66	345	0.83
NO EMB COVID19	DCS (HE)	31	77	1.58	30.8444	30	100	37	154.333	111	65	NA	NA	NA	NA	NA	0	0	1	0	0	0	0	0	0	0	0	NA	NA	NA	6.18	11.1	151	88.4	7.7	2.4	0.1	0.2	11.4805	5.46312	0.47586	0.14832	0.00618	0.01236	178	92.2	1.78	4500	12.31
NO EMB COVID19	AOG (HE)	37	66	1.56	27.1203	20	70	36	150	110	60	NA	NA	NA	NA	NA	0	0	0	0	0	1	1	1	0	1	0	NA	NA	NA	7.1	15	214	5.83	0.97	3.9	0	0	6.01031	5.83	0.97	0.28	0	0	106	25.7	0.65		0.33
NO EMB COVID19	MDG (HE)	28	90	1.68	31.8878	22	115	37.9	171.667	117	82	NA	NA	NA	NA	NA	0	0	0	0	0	1	1	1	0	1	0	NA	NA	NA	9.24	15.8	305	83.5	11.4	4.7	0	0.1	7.35238	7.72	1.05	0.43	0	0.01	92	NR	0.85		NR
NO EMB COVID19	MOO (HE)	38	68	1.6	26.5625	22	79	37	166.667	120	70	NA	NA	NA	NA	NA	0	0	0	1	0	0	1	0	0	1	0	NA	NA	NA	10.62	15	352	86.8	6.9	5.7	0	0.1	12.6301	9.22	0.73	0.61	0	0.01	92	36.4	0.78		0.48
NO EMB COVID19	NFR (HE)	39	126	1.63	47.4237	25	70	36.5	161.333	120	62	NA	NA	NA	NA	NA	1	1	0	1	1	1	1	0	0	1	0	NA	NA	NA	4.65	13.3	331	69.2	28.4	2.2	0	0.2	2.43939	3.22	1.32	0.1	0	0.01	239	38.5	0.7		1.09
NO EMB COVID19	ARG (HE)	37	89	1.59	35.2043	24	47	39.8	126.333	91	53	2	0	2	0	NA	NO	NO	SI	1	0	1	0	0	0	III	1	NA	NA	NA	15.93	9.5	416	90.5	6.2	2.7	0	0.1	14.5657	14.42	0.99	0.43	0	0.02	93	19.3	0.6	436	NR
NO EMB COVID19	EML (HE)	34	96	1.56	39.4477	24	90	36.3	190	130	90	2	0	1	1	NA	NO	NO	SI	1	0	0	1	1	0	I	0	NA	NA	NA	7.98	13.2	139	82.6	11.9	4.8	0	0.1	6.93684	6.59	0.95	0.38	0	0.01	79	21.4	0.72	221	NR
NO EMB COVID19	PVL (HE)	27	105	1.73	35.083	18	77	36	137	97	60	1	1	0	1	NA	0	0	1	1	1	1	1	1	1	IV	1	NA	NA	NA	5.19	15.5	221	71.5	21.5	6.2	0.4	0.2	3.32432	3.69	1.11	0.32	0.2	0.1	100	27.8	0.81	247	NR
EMB	AHS (HE)	33	72	1.6	28.1	18	64		138	98	60					23	0	0	0	0	0	0	0	0	0	0	0				10.9	13.4	241	74.9	16.1	4	3.3	0.4	4.82353	8.2	1.7	0.4	0.3	0.04	72	17.1	0.6	120	4682
EMB	FDR (G4)	25	78.8	1.59	31.5	19	74	36.1	160	120	60	2	0	0	1	36.2	GESTACIONAL	0	0	0	0	0	0	0	0	0	0	0	0	0	7.01	13.3	204	66	26.7	5.7	0.4	0.1	2.45989	4.6	1.87	0.4	0.03	0.01	79	10.7	0.043	265	3712
EMB	ELS (G4)	23	94	1.75	30.6	18	78	36.5	166.667	120	70	1	0	0	0	38.2	0	0	0	0	0	0	0	0	0	0	0	3165	8Y9	38	7.36	11.9	198	67.4	23.6	8.2	0.3	0.1	2.85057	4.96	1.74	0.6	0.02	0.01	105	10.7	0.4	280	2873
EMB	MRA (G4)	40	94.2	1.62	35.9	22	80	36.7	156.667	110	70	4	3																										#DIV/0!										4014
EMB	KAG (G4)	24	68	1.57	27.5	18	71	36	156.667	110	70	3	2	0	0	37	0	0	0	0	0	0	0	0	0	0	0	2685/2665	9/9-8/9	38	4.73	11	183	66	23.3	8.2	1.5	0.4	2.81818	3.1	1.1	0.39	0.07	0.02	83	19.2	0.56	254	2016
EMB	DVP (G4)	26	62	1.6	24.2	18	88	36.3	175.667	123	79	1	0	0	0	31.2	0	0	0	0	0	0	0	0	0	0	0	0	0	0	13.2	11.7	271	74.9	14.8	9.1	0.1	0.2	5.04569	9.94	1.97	1.21	0.01	0.03	98	12.8	0.4	351	2756
EMB	VAR (G4)	25	81	1.64	30.1	18	78	36.5	150	110	60	1	0	0	0	37.6	0	0	0	0	0	0	0	0	0	0	0	0	0	0	11.2	11	184	78.3	15.1	4.7	0.4	0.2	5.2	8.84	1.7	0.5	0.04	0.02	94	19.2	0.5	308	1304
EMB	ACL (G4)	17	57	1.55	23.7	20	95	36.3	183.667	127	85	1	0	0	0	39.5	0	0	0	0	0	0	0	0	0	0	0	0	0	0	8.5	12.3	220	68.5	23.1	6.7	0.9	0.2	2.92929	5.8	1.98	0.57	0.08	0.02	100	19.2	0.4	264	5809
EMB	ASV (G4)	22	59	1.54	24.88	19	75	36.4	140	100	60	1	0	0	0	32	0	0	0	0	0	0	0	0	0	0	0	0	0	0	9.5	12.5	252	83.8	13.8	1.9	0	0	6.07634	7.96	1.31	0.18	0	0	110.6	14.9	0.38	203	3655
EMB	JOC (G4)	26	67	1.53	28.6	18	78	36.5	150	110	60	1	0	0	0	40	0	0	0	0	0	0	0	0	0	0	0	0	0	0	7.09	13.3	207	19	1.35	2.3	2.3	0.4	3.71852	5.02	1.35	0.5	0.16	0.03	85	23	0.6	156	2912
EMB	AVB (G4)	21	64	1.6	23.7	19	74	35.9	148.333	103	68	1	0	0	0	38	0	0	0	0	0	0	0	0	0	0	0	0	0	0	7.74	11.1	315	64.4	24	9.4	0.6	0.4	2.66667	4.96	1.86	0.73	0.05	0.03	93	22	0.7	345	2861
EMB	ATM (G4)	23	65.5	1.57	26.5	18	78	36.5	150	110	60	1	0	0	0	38	0	0	0	0	0	0	0	0	0	0	0	0	0	0	6.54	9.8	309	70.8	21.3	6	0.8	0.3	3.33813	4.64	1.39	0.39	0.05	0.02	78	19	0.6	234	1988
EMB	BGC (G4)	28	75	1.6	29.3	18	78	36.5	166.667	120	70	3	0	1	1	33.6	0	0	0	0	0	0	0	0	0	0	0	0	0	0	7.98	12	209	64.4	24.4	7.4	2.4	0.5	2.6359	5.14	1.95	0.59	0.19	0.04	75	32	0.9	456
[truncated: 2 more columns]

## Sheet: Cytokine-Chemokine
		CITOCINAS							QUIMIOCINAS													SE: Citocinas							SE: Quimiocinas													LPS: Citocinas							LPS: Quimiocinas
CODE	Grupo	IL-17A	IFN-g	TNF	IL-10	IL-6	IL-4	IL-2	IL-8	IP-10	CCL11	TARC	MCP-1	RANTES	MIP-1a	MIG	ENA-78	MIP-3a	GROa	I-TAC	MIP-1b	IL-17A	IFN-g	TNF	IL-10	IL-6	IL-4	IL-2	IL-8	IP-10	CCL11	TARC	MCP-1	RANTES	MIP-1a	MIG	ENA-78	MIP-3a	GROa	I-TAC	MIP-1b	IL-17A	IFN-g	TNF	IL-10	IL-6	IL-4	IL-2	IL-8
MGS	EMB COVID19	36.81	33.41	39.06	8.97	13.9	39.06	7.47	113.14	3230	27.03	57.46	202.04	3310	53.03	118.14	404.07	20.31	121.59	427.76	26.15
DLP	EMB COVID19	38.17	72.44	39.06	8.97	33.53	39.06	7.47	73.41	1794	21.09	196.29	968.64	3730	15.2	15.61	838.73	10.27	316.59	162.16	14.55
MGQ	EMB COVID19	77.34	59.91	39.06	8.97	88.77	39.06	9.97	142.52	1012	56.36	139.82	1672	2340	93.87	5.21	1363	47.85	340.11	175.8	36.41
SFM	EMB COVID19	312.82	141.78	24.14	<15.10	31.18	34.41	21.66	153.15	125.02	3.11	64.91	194.45	254.93	6.46	<39.06	65.45	<2.16	408.97	3.85	27.17	<18.44	<17.70	36.55	<16.78	<16.08	44.64	<294.04	406.88	388.14	134.5	21.26	607.16	545.43	97.64	88.16	54.27	28.56	59.85	166.4	26.82	<18.44	38.57	1614	<16.78	123.02	60.1	<294.04	7911
EMA	EMB COVID19	38.12	33.78	15.42	8.97	99.22	39.06	7.47	355.4	271	89.37	232.93	1663	4685	93.8	20.08	1761	443.48	1103	223.61	28.27
LGR	EMB COVID19	462.63	162.5	33.69	18.48	879.23	53.62	26.7	38.53	372.67	18.97	16.6	145.04	2227	2.68	<39.06	<9.77	3.63	126.37	8.3	<8.87
GRC	EMB COVID19	361.75	129.81	27.63	<15.10	26.18	40.86	22.53	320.33	1202	32.34	134.48	1319	3275	24.39	75.3	72.8	944.88	125	211.3	26.67
AJP	EMB COVID19	444.16	195.56	34.16	30	33.88	57.17	30.55	114.14	229.14	8.61	9.4	56.82	2660	33.78	<39.06	122.06	<2.16	37.04	2.24	21.15								314.99	212.21	84.22	17.89	335.04	348.43	416.83	421.77	727.24	51.7	150.03	399.1	38.58								5314
BAC	EMB COVID19	311.06	345.87	28.56	20.74	267.69	39.51	23.97	3.73	3127	4.05	2.51	159.56	2019	<2.26	67.32	<9.77	<2.16	<28.43	21.58	21.75	377.32	536.21	<16.08	<16.78	258.82	32.55	<18.44	169.96	2725	54.9	17.89	615.05	354.09	388.75	568.18	506.16	46.88	132.29	1983	53.53	308.91	591.71	512.21	<16.78	>5633	34.34	<18.44	1900
CCC	EMB COVID19	207.26	140.86	17.71	<15.10	35.48	31.21	22.53	4.39	2003	17.12	16.6	419.57	1083	10.69	<39.06	<9.77	<2.16	210.91	5.87	<8.87	<294.04	67.15	<16.08	<16.78	<18.64	33.62	<18.44	117.33	889.87	65.9	<9.77	421.39	342.6	342.03	232.09	672.36	32.58	113.54	818.88	39.39	443.15	105.63	212.18	<16.78	>5633	53.72	19.52	3057
DMC	EMB COVID19	<34.25	<24.12	<15.42	<15.10	43.91	<9.08	<14.61	11.31	1994	12.01	9.4	591.37	2353	<2.26	<39.06	<9.77	3.63	343.38	11.12	21.15	57.76	32.91	73.51	<16.78	18.51	107.89	588.15	18.24	1136	125.03	17.89	624.5	375.21	439.26	665.84	548.19	62.11	185.01	1147	53.9	<18.44	36.16	>5633	<16.78	452.85	87.78	<294.04	2459
DCC	EMB COVID19	350.29	129.81	25.77	16.52	30.71	46.54	24.84	<2.14	775.47	3.58	38.03	62	2041	6.46	<39.06	<9.77	<2.16	<28.43	5.87	<8.87	<294.04	<20.33	<16.08	<16.78	<18.64	<17.70	<18.44	120.48	1011	58.01	14.65	347.55	352.69	451.6	515.07	606.97	73.56	172.18	686.51	43.23	<294.04	<20.33	220.2	<16.78	3204	<17.70	<18.44	1235
VCE	EMB COVID19	380.96	136.28	23.45	15.68	25.72	36.55	22.39	123.99	1229	14.03	129.19	352.62	8141	56.91	88.18	135.53	7.25	248.74	25.66	49.63	<18.44	55.74	<18.64	<16.78	<16.08	89.11	329.7	62.07	318.69	54.02	46.73	238.41	422.44	243.54	188.53	329.27	28.56	87.44	483.58	31.9	<18.44	60.24	>5633	26.94	3023	82.53	449.59	2277
MGA	EMB COVID19	459.82	179.21	27.86	17.22	37.89	52.25	31.54	10.48	762.23	14.42	2.51	262.67	2891	10.69	<39.06	<9.77	<2.16	45.39	11.12	72.96	12.81	12.76	25.15	<7.21	16.93	18.48	57.4	74.05	147.06	27.51	18.39	478.61	120.89	76.69	151.27	277.03	26.74	101.46	232.18	29.26	17.38	17.57	5272	16.67	419.32	416.82	91.98	4315
NSR	NO EMB COVID19
MJD	NO EMB COVID19	242.03	79.27	29.02	15.1	20.69	22.56	18.18	2911	770.67	19.7	30.98	5077	3966	6.46	<39.06	12.7	51.83	390.14	66.16	64.45
APV	NO EMB COVID19	<34.25	<24.12	<15.42	<15.10	34.2	<9.08	<14.61	6.53	403.42	12.42	77.57	208.79	8593	6.46	<39.06	100.56	<2.16	74.13	8.3	10.01
NHH	NO EMB COVID19	37.24	32.71	39.06	8.97	106.18	39.06	7.47	20.9	4354	43.95	116.15	3030	2408	0.73	2885	184.65	46.77	343.72	1449	19.68
RGC	NO EMB COVID19		1.27	3.32	13.47	62			61.2	1339	22.07	46.03	411.19	2619	22.38	45.18	197.91	21.98	66.5	121.22	18.48
ADR	NO EMB COVID19	<34.25	<24.12	<15.42	<15.10	44.07	<9.08	<14.61	20.94	428.67	5.91	44.95	235.64	5736	10.69	<39.06	10.98	<2.16	166.16	5.87	19.27
YMB	NO EMB COVID19		1.34	3.32	4.94	1.2			33.6	317.5	45.47	143.42	433.12	762.75	3.82	39.27	705.53	4.57	123.36	84.62	17.46
DCS	NO EMB COVID19	251.86	89.96	17.94	18.2	35.48	30.15	16	53.52	4815	25.27	38.03	154.36	2283	38.47	52.79	96.42	8.06	191.36	30	14.31
AOG	NO EMB COVID19	348.63	160.72	32.06	16.66	44.56	51.71	26.41	110.54	351.06	10.76	441.92	294.84	7895	52.36	<39.06	100.56	4.29	130.48	14.28	33.1	11.49	15.14	7.89	7.21	22.38	22.79	50.37	107.92	145.59	33.91	87.47	253.34	594.8	114.17	285.9	332.17	40.13	147.44	176.32	23.18	12.04	11.14	6951	7.21	1377	1466	70.8	6289
MDG	NO EMB COVID19	<34.25	<24.12	<15.42	<15.10	28.83	<9.08	<14.61	4.39	3439	4.05	30.98	43.51	810.46	6.46	>156.25	1151	<2.16	147.93	17.78	<8.87
MOO	NO EMB COVID19	302.19	166.94	24.14	16.94	21.14	34.14	22.96	2.51	615.69	17.49	30.98	73.75	1773	6.46	<39.06	<9.77	<2.16	<28.43	14.28	<8.87
NFR	NO EMB COVID19	431.09	173.1	31.59	17.92	53.52	37.89	23.11	44.15	1728	7.72	23.83	149.07	3008	6.46	<39.06	33.34	<2.16	87.78	21.58	11.83
ARG	NO EMB COVID19	307.53	123.29	23.68	<15.10	23.72	34.68	21.37	4.39	381.06	4.52	44.95	156.32	2704	15.14	<39.06	76.58	<2.16	<28.43	3.85	<8.87	11.17	8.03	<7.89	<7.21	15.86	27.05	65.61	305.03	336.6	47.56	24.5	546.58	521.77	103.29	263.49	193.59	47.1	149.19	297.32	21.65	6.99	<5.21	>6951	20.21	972.89	1082	31.38	>6289
EML	NO EMB COVID19	242.03	126.09	19.76	<15.10	17.27	26.2	17.16	29.2	1028	54.86	64.91	736.81	1246	6.46	<39.06	<9.77	<2.16	301.91	176.35	25.11	<18.44	29.91	73.04	<16.78	<16.08	75.62	408.36	169.96	389.82	29.14	14.65	314.64	257.66	374.47	436.89	366.66	54.78	137.02	354.48	30.94	<18.44	33.09	>5633	45.81	1723	92.2	482.47	6016
PVL	NO EMB COVID19	333.53	149.95	29.49	19.33	32.13	45.73	20.79	4.39	837.03	3.11	9.4	10.19	1124	15.14	<39.06	<9.77	<2.16	51.95	14.28	<8.87	449.89	178.34	29.02	15.1	69.3	47.08	23.68	470.09	720.18	36.89	38.03	665.96	3554	103.98	67.32	80.43	32.8	63.19	2528	55.89	230.01	86.09	1557	22.87	8147	17.46	14.61	5177
AHS	EMB	36.11	33.26	39.06	8.97	8.91	39.06	7.47	45.7	608.07	20.48	120.7	690.35	4024	31.02	1.37	1232	16.22	207.94	82.9	40.85	21.5	29.04	196.38	<16.78	<16.08	86.91	338.87	102.58	243.49	84.78	21.26	432.1	341.11	432.1	341.11	505.86	665.84	735.55	96.57	190.26	74.75	40.82	>5633	43.69	252.19	156.02	361.58	2846
FDR	EMB	296.81	127.95	25.3	15.26	24.18	42.21	17.45	13	608.53	15.2	30.98	219.39	6134	15.14	>156.25	20.76	<2.16	113.85	8.3	13.51	<18.44	<17.70	<18.64	<16.78	<16.08	<20.33	<294.04	121.27	194.82	65.42	17.89	137.94	405.57	306.66	436.89	350.78	39.14	110.51	252.72	41.88	<18.44	<17.70	>5633	<16.78	1016	<20.33	<294.04	5851
ELS	EMB	300.4	124.23	21.14	<15.10	23.88	31.48	18.62	58.2	191.44	7.27	58.39	67.99	3062	2.68	<39.06	<9.77	<2.16	<28.43	3.85	<8.87	9.97	13.47	<7.89	<7.21	<12.33	12.74	38.75	350.65	184.22	55.27	52.4	250.11	367.46	129.63	330.4	378.54	50.89	139.24	219.71	30.3	15.26	13.94	>6951	<7.21	3476	3464	53.37	3791
MRA	EMB	76.09	28.07	<15.42	<15.10	<14.33	<9.08	<14.61	<2.14	426.77	9.48	44.95	155.01	3510	6.46	<39.06	<9.77	<2.16	43.73	5.87	<8.87	8.04	6.55	17.25	<7.21	<12.33	<11.74	29.6	197.47	177.01	34.33	48.43	273.39	251.49	69.14	107.56	156.62	22.98	91.53	116.27	20.53	13.81	8.24	>6951	23.65	883.63	917.67	91.98	6289
KAG	EMB	410.27	168.7	30.89	16.24	27.89	46	26.13	4.39	519.86	16.74	30.98	207.67	1024	10.69	<39.06	<9.77	<2.16	67.92	8.3	<8.87	<18.44	30.43	46.68	<16.78	<16.08	78.63	323.95	332.76	178.91	68.46	11.59	243.79	148.94	302.24	232.09	296.26	31.59	102.41	250.8	43.23	<18.44	22.7	>5633	<16.78	1107	<20.33	<294.04	4914
DVP	EMB	<34.25	<24.12	<15.42	<15.10	<14.33	<9.08	<14.61	18.25	2035	9.48	58.39	299.65	5095	10.69	<39.06	30.62	2.44	176.35	34.59	22.34	<6.48	<5.21	<7.89	<7.21	<12.33	<11.74	<8.82	268.8	163.03	53.72	24.5	278.84	196.92	110.95	281.42	313.04	42.68	134.44	98.06	23.52	11.49	13.23	>6951	33.6	5794	5491	86.64	>6289
VAR	EMB	247.95	92.87	20.22	<15.10	16.69	33.87	14.98	3.73	306.97	19.34	23.83	119.49	3260	2.68	<39.06	16.49	<2.16	66.35	8.3	<8.87	9.86	<5.21	<7.89	<7.21	<12.33	19.69	31.38	216.66	123.17	32.41	48.43	213.92	294.81	128.25	378.76	515.8	47.58	153.46	236.25	23.64	12.26	<5.21	>6951	<7.21	308.85	281.65	27.84	>6289
ACL	EMB	42.99	<24.12	<15.42	<15.10	<14.33	<9.08	<14.61	318.7	255.01	12.82	101.5	251.39	4416	43.13	<39.06	314.18	3.63	122.23	17.78	33.93	8.04	6.35	<7.89	<7.21	<12.33	16.32	27.84	63.1	192.89	40.86	30.02	109.18	383.65	76.69	124.86	253.42	24.88	98.73	173.27	15.73	13.15	17.08	>6951	43.17	414.92	417.06	69.76	>6289
ASV	EMB	<34.25	<24.12	<15.42	<15.10	<14.33	<9.08	<14.61	74.01	361.99	12.01	174.24	174.67	4743	10.69	<39.06	386.87	2.44	118.06	54.96	9.03	17.15	15.14	82.51	<7.21	29.63	26.4	94.13	242.34	194.59	43.64	35.09	327.06	292.55	105.04	178.04	454.73	27.95	125.26	224.95	28.18	15.14	16.34	>6951	11.37	232.87	240.52	63.54	3308
JOC	EMB	330.13	128.88	22.29	<15.10	24.95	35.48	23.11	6.53	366.29	11.59	44.95	169.08	3766	2.68	<39.06	45.17	3.02	60.01	17.78	<8.87	7.72	<5.21	15.52	<7.21	<12.33	12.56	40.64	45.65	124.04	27.26	11.37	110.92	134.25	143.78	417.78	602.79	51.82	166.3	195.07	23.75	16.82	13.94	>6951	<7.21	299.69	271.77	54.37	3779
AVB	EMB	265.33	108.2	<15.42	<15.10	21.29	25.15	18.62	46.02	441.8	4.52	30.98	167.2	2713	24.39	<39.06	238.96	3.63	53.58	5.87	14.31	390.35	156.26	24.84	15.12	33.08	36.28	35.9	297.45	526.35	64.28	38.03	475.18	3600	87.51	88.18	92.33	29.55	60.01	2443	47.34	314.57	129.81	558.86	23.87	>8147	31.74	27.13	>12129
ATM	EMB	42.99	<24.12	<15.42	<15.10	<14.33	9.26	<14.61	9.66	452.82	14.42	16.6	116.49	1480	2.68	<39.06	84.34	<2.16	138.6	8.3	<8.87	506.21	191.29	48.61	18.2	171.8	47.35	22.53	128.44	688.03	33.88	16.6	529.55	4535	65.88	39.06	33.34	4.99	30.27	799.02	30.49	635.66	137.2	332.49	23.3	8147	42.48	29.13	12129
BGC	EMB	245.98	114.84	19.31	<15.10	19.49	32.54	18.91	5.08	430.57	6.82	23.83	219.94	2035	6.46	<39.06	12.7	<2.16	188.88	5.87	<8.87	356.86	163.39	29.96	17.5	77.07	43.02	25.98	68.44	460.04	12.82	71.3	371.84	1168	61.42	<39.06	76.58	7.25	<28.43	415.95	35.93	305.76	120.48	260.61	26.29	>8147	42.48	20.21	10210
[truncated: 52 more columns]

## Sheet: Phenotyping
Grupo	Iniciales	LINFOS T	L. T. CD4	L.T. CD4 HLA-DR	L.T. CD4 CD69	L.T. CD8	L.T. CD8 HLA-DR	L.T. CD8 CD69	L.T. CD4CD8	MONOCITOS	M HLA-DR	GRANULOCITOS	T CD39	T CD73	B CD39	B CD73	M CD39	M CD73
EMB COVID19	MGS	65.2	36	2.6	1.8	57.8	4.3	15.6	0.9	0.5	43.5	87.6
EMB COVID19	DLP	77.8	59.5	2.1	0.4	37.1	4.4	5.4	0.3	3.1	87.7	75.6
EMB COVID19	MGQ	87.3	39.3	13.2	1	48.7	27	14	7.2	0.3	84.1	90
EMB COVID19	SFM	83.4	66.6	2.4	0.6	29.4	7.3	1.6	0.8	5.7	85	87.1	7.6	2.9	86.3	52.3	99	1.2
EMB COVID19	EMA
EMB COVID19	LGR	84.5	25.1	7.9	11.3	37.7	16.6	5.2	0.08	3.4	85.5	92.9	8	6.4	94.5	76.5	99.5	0.5
EMB COVID19	GRC	88.2	43.2	2.7	0.6	51.3	3.7	3.8	0.2	7	93.2	75.6	6.4	12.3	96.3	57.9	99.3	0.6
EMB COVID19	AJP	89.6	41.8	9.8	0.3	54.4	23.4	1.2	0.9	5.1	95.9	71.4	5	7.8	97.6	30.4	99.7	0.7
EMB COVID19	BAC	73.1	71.9	3.5	1.2	25.5	7.9	12	0.6	2.1	99.9	94.3	8.8	5.3	91.9	60.8	99.5	1
EMB COVID19	CCC	92.8	57.3	3.8	0.5	33	8	5	0.7	4.4	99	86.1	8.5	13.3	87.3	38.7	98.8	1
EMB COVID19	DMC	90.2	48.3	7.2	0.3	45.8	11.9	1.1	0.9	2.5	95.3	88.4	10.2	7.1	93.9	79.7	99.8	0.5
EMB COVID19	DCC	57.9	39.7	7.9	1.2	53	10.1	3.7	0.7	1.6	77.1	95.4	5.8	18.9	86.7	49.3	99.2	2
EMB COVID19	VCE	88.4	52.4	1.8	0.2	41.8	6.4	2	0.6	8.6	89.4	71.7	7.1	7.3	94.2	69	99.7	0.3
EMB COVID19	MGA	85.8	57.1	4.2	0.2	38.8	16.4	1.6	0.2	6	97.9	75.6	17.5	14.8	86.2	73.6	98	0.8
NO EMB COVID19	NSR	79.5	64.8	4	0.3	24.3	3.4	2.3	7.8	3.5	90.7	65.7
NO EMB COVID19	MJD	74.1	53.6	2.9	0.9	38.5	4.1	3.7	0.9	5.3	83.5	67.2	6.9	1.9			99	1.4
NO EMB COVID19	APV	67.1	54.5	3.1	1.3	41.3	3.5	15.1	0.7	1	6.6	94.7
NO EMB COVID19	NHH	78.9	62.7	11	0.7	16.3	32.5	4.1	0.5	6.5	97.2	71.3
NO EMB COVID19	RGC	64.2	69.9	3.7	0.5	11.5	11.6	5.9	0.8	3.4	42.7	90.5
NO EMB COVID19	ADR												9.2	4.3			99.5	5.4
NO EMB COVID19	YMB												15.7	6.2			96.2	5.3
NO EMB COVID19	DCS												10.1	6.8			90.5	2.2
NO EMB COVID19	AOG	91.8	11.9	2	54.1	10.6	4.8	4.4	0.1	3.6	4.3	84.5
NO EMB COVID19	MDG
NO EMB COVID19	MOO
NO EMB COVID19	NFR
NO EMB COVID19	ARG	21	65	4.7	1.1	31.1	17.7	1.1	0.2	6.7	76.4	69.8	34.2	5.2	79.3	61.4	87.2	1.5
NO EMB COVID19	EML	63.9	57.9	5	1	35.7	4.9	2.2	0.1	3.5	91.8	81.6	21.7	19.5	88.4	81.4	86.4	1
NO EMB COVID19	PVL	78.3	42.9	5.7	1.7	33.9	11.6	7.5	0.7	3.6	94.9	81.5	17.7	4.9	75.2	55.1	98.1	0.2
EMB	AHS	80.9	56.9	7.6	0.6	39.2	13.8	4.9	1.4	2.8	97.9	81.2	6.5	3.3			99.2	3.6
EMB	FDR	90.6	59.7	8.6	0.1	30.4	17.6	2.1	0.7	6.1	99.1	72.3	3.9	8.3	88.4	76.5	98.5	1.2
EMB	ELS	88.6	63.3	6.4	0.3	31.5	8.7	1.7	0.6	3.5	98.4	77.1	7.1	10	86.6	75	95.2	0.9
EMB	MRA	77.5	67.3	5.2	0.3	30	23.7	2.1	0.2	6	97.8	75	7.7	7.3	81.3	88.6	98.6	0.9
EMB	KAG	87.4	57.2	7.6	0.7	33.1	22.4	3.2	0.4	7.7	99.6	67.9	17.4	3.9	87.4	54	98.9	2.6
EMB	DVP	88.4	59.6	2	1	35	4.2	4.4	0.9	6.9	98.5	78.5	6.2	12.8	93.7	71.9	99.6	1.1
EMB	VAR	91.7	48.6	6.8	0.5	42.5	12.8	1.3	5	4.3	97.3	82.3	10.2	11.5	91	62.7	97.5	2.3
EMB	ACL	91.2	53.2	6.7	0.4	42.6	11.9	1.3	1.1	9	99.7	62	6.2	17.5	89.7	70.8	99.1	1.5
EMB	ASV	82.3	49.5	6.3	0.5	42.8	15.6	3.5	0.5	6	99.2	71.8	4.9	18.1	91.2	60.8	97	1.7
EMB	JOC	85.8	56.2	7.1	0.4	37.9	21.4	1.8	0.7	2.8	96.5	77.3	12	16.6	86.8	65	98.6	1
EMB	AVB	86	47.9	8.3	0.2	49.1	20.4	0.5	0.3	6.6	98.4	56.4	11	7.7	93.3	33.6	96.4	1.6
EMB	ATM	89.6	58.6	6.9	0.4	35.4	13.9	1.9	0.4	5.6	96.6	72.4	5.9	18.6	86.1	61.7	99.4	0.6
EMB	BGC	80.8	73.2	2.2	0.2	24.4	6.8	3.5	0.2	5.1	98.5	74	6.7	11.8	96.5	87.9	98.5	0.3

## Sheet: Medium
Grupo	Iniciales	Linfocitos	Linfos T	L T CD4 IL6	L T CD4 IFNg	L T CD4 TNF	L T CD8 IL6	L T CD8 IFNg	L T CD8 TNF	Monocitos	M TNF	M IL8	M IL1	M IL6	Granulocitos
EMB COVID19	MGS	38.1	78.8	8.1	0.2	0.2	2.5	1.7	1.7	2.6	13.5	16.8	7.8	2.9	59.2
EMB COVID19	DLP	22.5	77.1	7.9	0.2	4.4	1.1	14.7	14.5	1.7	2.6	14.6	2.6	25	75.6
EMB COVID19	MGQ	9.1	85.3	1.6	0.8	0.8	4.6	30.5	30	0.3	11.9	20.5	10	11.8	90.5
EMB COVID19	SFM	10.8	69	4.9	2	0.9	5	0.9	0.2	0.8	0.8	4.6	4.4	0.3	88.2
EMB COVID19	EMA	26.3	54.4	4.2	0.2	1	1.3	0.6	1.1	1.4	7.2	14.9	9.6	3.3	72.2
EMB COVID19	LGR
EMB COVID19	GRC	20.1	78.9	0.5	0.09	0.2	4.7	0.3	1.7	4.7	0.7	29.5	1.8	1.7	75.1
EMB COVID19	AJP	31.8	81.9	0.4	0.4	0.3	1.9	0.2	0.2	4.4	0.6	9.1	2.4	0.1	63.6
EMB COVID19	BAC	7.3	60.7	3.6	2	3.5	0.7	1.1	0.7	0.9	2.7	6.4	1	2.3	91.7
EMB COVID19	CCC	15	84.8	0.07	0.5	0.4	0.9	0.8	0.3	1.9	0.4	29.6	0.7	0.5	83
EMB COVID19	DMC	10.7	79.7	0.4	0.3	0.7	0.3	0.8	4	0.9	2.3	3.3	2.7	0.7	88.3
EMB COVID19	DCC	3.3	50.9	5.6	0.4	0.3	2.4	0.4	0.2	0.6	0.5	4	5.3	0.8	96
EMB COVID19	VCE	21.5	86.5	12.7	0.1	0.09	6.7	0.3	0.07	6.6	3.4	2	0.4	0.7	71.2
EMB COVID19	MGA	28.2	75.8	0.6	1	1.1	1.1	0.3	1.2	4.2	1.2	17.7	9.1	1.1	67.4
NO EMB COVID19	NSR	12.5	80.1	2.2	0.5	0.6	3	5.4	2.9	2.1	3.6	7.3	6.1	9.7	85.2
NO EMB COVID19	MJD	27.4	74.1	0.4	0.5	0.4	0.1	0.9	0.9	3.6	1	4	0.1	1.7	68.9
NO EMB COVID19	APV
NO EMB COVID19	NHH
NO EMB COVID19	RGC
NO EMB COVID19	ADR
NO EMB COVID19	YMB
NO EMB COVID19	DCS
NO EMB COVID19	AOG	16.4	80.2	0.1	0.6	0.3	5	0.6	0.2	3.6	1.9	27.6	1.1	4.3	79.9
NO EMB COVID19	MDG
NO EMB COVID19	MOO
NO EMB COVID19	NFR
NO EMB COVID19	ARG	32.9	63.1	0.8	2.9	0.05	1.4	1.6	2.7	4.1	14.4	18.1	24.7	10.6	62.9
NO EMB COVID19	EML	9.3	59.2	1.1	0.1	0.4	3.1	0.07	0.8	2.7	0.9	13.5	1.3	2.6	87.8
NO EMB COVID19	PVL	7.7	79.2	0.6	0.7	0.6	3.8	0.6	0.7	1.8	8.8	33.4	4.3	5.6	90.3
EMB	AHS	22.1	80.1	10.2	0.5	5.3	1.1	0.7	3	2	7.9	6.2	7.8	7.1	75.8
EMB	FDR	26.1	84	0.06	0.3	0.7	0.4	0.2	0.5	1.9	1.3	29.4	3.4	1.9	71.8
EMB	ELS	23.4	81.5	0.08	0.2	0.1	0.5	0.2	0.2	2.3	1.1	11.2	0.1	0.8	74.2
EMB	MRA	31.1	59.8	0.1	0.2	0.2	1.9	0.2	0.07	3.5	0.3	24.2	4.3	2.2	65.2
EMB	KAG	27	80.5	0.6	0.9	0.8	0.3	0.3	0.9	2.4	1.2	34.7	4.3	3.3	70.4
EMB	DVP	48.1	80.4	0.08	10.3	0.1	8	3.7	0.3	8.8	3.1	4.5	6.2	5	43
EMB	VAR	22.5	75.4	0.6	1.1	0.3	1.7	1.1	1.1	2.6	0.6	27.2	7.9	20	74.7
EMB	ACL	20.8	74.6	0.2	0.5	0.1	1.6	0.6	0.2	3.3	0.4	24.3	1.1	0.1	75.7
EMB	ASV	28.7	73.2	0.02	0.2	0	0.3	1	0.2	4.2	1.5	5.8	4	5.1	67
EMB	JOC	25.5	77.4	7.9	0.8	0.06	0.3	0.9	0.1	1.7	2.7	21.1	3.9	11.7	72.7
EMB	AVB	38.2	79.6	0.1	0.6	1.2	0.2	0.5	0.3	4.5	1.1	35.7	1.4	3	57.2
EMB	ATM	24.1	84.5	0.2	0.2	0.2	5.5	0.2	0.3	3.1	4.3	44.5	2.4	2.7	72.7
EMB	BGC	23.1	76.3	0.1	0.4	0.1	6.9	0.2	0.6	3.4	0.1	21.5	0.9	6.2	73.3

## Sheet: LPS
grupo	Iniciales	Linfocitos	Linfocitos T	L T CD4 IL6	L T CD4 IFNg	L T CD8 IL6	L T CD8 IFNg	Monocitos	M TNF	M IL8	M IL1	M IL6	Granulocitos
EMB COVID19	MGS	38.6	79.2	8	0.2	2.2	2.7	2.7	86.2	98.5	98.9	97.1	58.6
EMB COVID19	DLP	21.3	74.6	1.5	4	0.6	1.9	1.4	58.1	33.9	60.5	60	77.2
EMB COVID19	MGQ	9.3	84.8	0.3	6.9	0.7	0.9	0.6	9	62	41.6	31	90
EMB COVID19	SFM	11.4	70.4	1.4	0.1	2.5	0.2	0.9	43.4	76	79	63.9	87.6
EMB COVID19	EMA	37.2	51.3	4.6	0.2	4	2.1	1.3	49.7	74.8	63.6	52.3	61.4
EMB COVID19	RCM	29.1	72.3	0.3	0.1	0.4	0.8	1.6	60	69.5	78.6	72.1	69.2
EMB COVID19	GRC	21.2	79.5	1.4	1.5	1.4	0.6	6.5	28.4	25	48.3	26	72.1
EMB COVID19	AJP	36.3	79.7	0.5	0.2	0.9	1	3.8	83.2	80.8	92	89.1	59.8
EMB COVID19	BAC	14.9	60	1.2	2.5	3.7	0.8	0.9	37	13.7	52.9	38.2	84.1
EMB COVID19	CCC	16.6	81.6	0.1	0.6	1.6	1.4	3	20.9	23.3	51	16.4	80.3
EMB COVID19	DMC	10.4	79.7	0.07	1.3	1.9	1.2	1	6.9	16.9	58.1	15.8	88.4
EMB COVID19	DCC	3.7	52.2	2.3	0.3	2.8	0.2	0.5	38.6	54.7	39.7	34.3	95.6
EMB COVID19	VCE	19	88.3	17.2	0.5	8.6	0.8	7.6	96.1	63.3	99.2	95.3	73.3
EMB COVID19	MGA	29.5	76.6	0.4	1.1	0.7	0.3	3.8	16	35.9	66.1	20.3	66.5
NO EMB COVID19	NSR	14.5	76.2	3.3	0.1	10.3	1.4	2.3	68.1	87.3	77.8	66.7	83.1
NO EMB COVID19	MJD	32.5	74.1	1.3	0.1	0.5	0.5	2.8	82	90.5	95.4	83.3	64.5
NO EMB COVID19	APV
NO EMB COVID19	NHH
NO EMB COVID19	RGC
NO EMB COVID19	ADR
NO EMB COVID19	YMB
NO EMB COVID19	DCS
NO EMB COVID19	AOG	16.5	80.7	1.7	0.1	8.4	0.5	3.9	12.6	28.4	55.2	27.6	79.5
NO EMB COVID19	MDG
NO EMB COVID19	MOO
NO EMB COVID19	NFR
NO EMB COVID19	ARG	38.1	64	0.5	1.9	2.1	4.9	4.8	34.9	7	98.7	46.1	57
NO EMB COVID19	EML	12.1	59.4	1.6	0.3	6.5	0.5	2.5	25.5	34.8	85.7	33.4	85.2
NO EMB COVID19	PVLC	5.1	61.8	0.6	1.1	2.9	0.8	0.4	6.2	18.5	84.3	20.7	94.3
EMB	AHS	22.2	81.3	11.3	0.03	3.1	21.9	1.5	43.1	53.4	49.9	51.4	76.2
EMB	FDR	26.6	84	0.9	0.4	0.5	0.2	3.2	27.6	49.2	58.3	45.9	70
EMB	ELS	25.2	82.7	0.4	0.1	0.5	0.06	2.5	43.4	20	97.5	32.8	72.2
EMB	MRA	32.6	59.6	0.9	0.1	3.5	0.2	3.8	21.3	33.4	61.9	39.3	63.5
EMB	KAG	27.9	81.7	3.2	0.7	1.1	0.4	3.9	15.2	24.9	46.3	16.6	68.1
EMB	DVP	43.1	79.3	0.9	0.2	6	0.2	8.6	28.4	49.4	63.1	32.8	48.2
EMB	VAR	26.6	74.5	0.1	2.6	6.2	1.6	3.2	3.8	23.9	54.3	36.6	70.1
EMB	ACL	23	73.9	1.1	0.8	11.6	0.4	3.5	9	12.6	58.3	16.3	73.3
EMB	ASV	30.8	73.5	0.3	0.5	0.8	0.6	3.9	6	28.9	52.2	34.7	65.2
EMB	JOC	27	77.9	0.1	0.2	2.2	0.3	2	18.1	57	61.6	19	70.9
EMB	AVB	36.5	81.1	0.5	0.9	1	0.6	4.3	8.4	60.3	64.1	32.9	59.1
EMB	ATM	28.8	84.1	0.3	0.4	12.8	1	3	23.4	45.2	66.8	36.3	68
EMB	BGC	25.8	76.1	0.5	0.1	2.2	0.5	3.7	28.5	56.7	77.5	33.1	70.3

## Sheet:  IL-6
grupo	Iniciales	Linfocitos	Linfocitos T	L T CD4 IL6	L T CD4 IFNg	L T CD4 TNF	L T CD8 IL6	L T CD8 IFNg	L T CD8 TNF	Monocitos	M TNF	M IL8	M IL1	M IL6	Granulocitos
EMB COVID19	MGS
EMB COVID19	DLP
EMB COVID19	MGQ
EMB COVID19	SFM	13.2	68.4	7.4	0.1	0.08	2.6	0.2	0.05	1.1	17.4	17.5	20.6	4.2	85.5
EMB COVID19	EMA	35.3	49.9	10.4	1.5	1.5	1.7	15.7	10.4	1.2	0.2	0.3	22.1	10.9	63.3
EMB COVID19	LGR
EMB COVID19	GRC	18.1	76.1	0.2	1.4	0.2	0.6	0.8	0.1	5.5	2.3	38.5	2.2	2.4	76.2
EMB COVID19	AJP	28.3	80.4	0.7	0.1	0.2	0.2	0.1	1	3.7	1.5	26.4	4.3	6.2	67.8
EMB COVID19	BAC	8	59.2	1.5	2.3	1.3	0.5	1.5	0.3	0.9	1.9	2.9	13.1	2.6	91
EMB COVID19	CCC	13.6	82.9	0.2	0.4	0.1	2	0.5	0.5	1.9	4.3	39.3	7.6	2.8	84.3
EMB COVID19	DMC	9.4	79.1	0.1	0.3	0.1	1.5	0.2	0.1	1.2	2.7	19.5	26.4	3.1	89.3
EMB COVID19	DCC	3.7	52.2	3.5	0.2	0.5	3.3	0.5	0.1	0.8	10.3	6.5	22	2.8	95.3
EMB COVID19	VCE	20.8	84.4	3.1	0.09	0.3	11.3	4.1	0	6.7	3.1	9.9	2.5	2.8	72.4
EMB COVID19	MGA	28.5	75.7	0.3	0.2	0.2	0.8	0.6	0.2	4.2	6.4	22.9	22.9	6.9
NO EMB COVID19	NSR
NO EMB COVID19	MJD	27.4	72.4	0.6	0.1	0.2	0.2	0.6	0.5	3.6	1.5	4.8	0.4	2.9	68.9
NO EMB COVID19	APV
NO EMB COVID19	NHH
NO EMB COVID19	RGC
NO EMB COVID19	ADR
NO EMB COVID19	YMB
NO EMB COVID19	DCS
NO EMB COVID19	AOG	15.5	79	0.4	0.2	0.2	3.9	10	3.6	4.2	3.2	17.3	13.6	2.6	80.2
NO EMB COVID19	MDG
NO EMB COVID19	MOO
NO EMB COVID19	NFR
NO EMB COVID19	ARG	58.9	61.5	0.3	3.2	14.2	0.2	8.1	10.2	5.6	5.1	38	50	12.2	35.4
NO EMB COVID19	EML	9.7	56.4	0.1	0.5	0.3	7.1	0.4	0.2	2.3	3.3	39	10.2	6.4	87.8
NO EMB COVID19	PVL	7.7	78.8	0.6	0.6	0.4	3.9	0.8	0.7	2	4.3	28.6	24.2	18.5	90.1
EMB	AHS	19.5	80.4	7.5	4.2	0.6	0.4	2.7	0.8	2.6	4.6	5.5	4.2	1.9	77.8
EMB	FDR	26.8	82.3	0.4	0.5	2	1.1	1.3	0.6	2.9	4.5	27.5	6.7	26	70.2
EMB	ELS	25	81.5	0.4	0.4	0.06	1.5	1.5	0.5	2.6	1.4	10.6	3.9	3.6	72.2
EMB	MRA	31.3	58.4	1.4	0.8	0.8	2.8	1	0.2	4.4	5.9	31.5	4.2	5.9	64.1
EMB	KAG	28.3	81.9	0.8	0.6	1.6	0.9	1	4.2	3.3	7.4	34.9	24.8	12.2	68.3
EMB	DVP	43.2	80.5	0.1	5.6	0.3	10.8	3.9	0.3	8.1	12.7	13	29.8	14	48.5
EMB	VAR	22.7	75.2	0.1	1	0.5	4.9	1.2	0.6	2.7	2.1	27.5	14	11.3	74.5
EMB	ACL	20.6	73.9	0.6	0.8	1	2.2	0.5	0.4	3.7	6	32.9	27.2	3	75.6
EMB	ASV	33.9	73.6	0.7	0.4	0.1	0.4	0.5	0.2	4.1	1	23.3	4.8	23.1	61.9
EMB	JOC	27.9	76.9	0.02	1.6	1	42	0.5	0.2	1.7	2.2	65.7	3.2	36.4	70.2
EMB	AVB	36	79.6	0.4	1.4	0.2	1.2	0.7	0.8	3.5	1.2	21.7	9.2	8.5	60.3
EMB	ATM	26.6	83.9	0.2	0.6	0.2	2.4	0.8	0.1	3.7	6.4	22.5	21.1	4	69.6
EMB	BGC	26.2	76.5	0.6	4.2	0.1	3.4	0.2	0.08	3.4	3	23.6	11.3	9.6	70.3

## Sheet: PMA-Ion
grupo	Iniciales	Linfocitos	Linfocitos T	L T CD4 IL6	L T CD4 IFNg	L T CD4 TNF	L T CD8 IL6	L T CD8 IFNg	L T CD8 TNF	Monocitos	M IL1	M IL6	Granulocitos
EMB COVID19	MGS	38.6	80.6	5.5	8.9	0.9	0.7	2.1	0.7	1.4	3.2	6.1	59.9
EMB COVID19	DLP	27.3	75.1	0.08	21.3	7.9	0.3	9.8	5.6	1.9	18.9	36.8	70.7
EMB COVID19	MGQ	19.5	79.8	1.4	9	5.2	0.3	1.8	2.6	0.6	10.6	33.5	79.8
EMB COVID19	SFM	11	69	3.5	1.9	1.8	1.2	5.8	0.3	0.7	36.2	6.6	88.2
EMB COVID19	EMA	60.5	55.2	4.1	6	9.5	4.7	50.7	24.1	2.5	9.1	1.4	36.8
EMB COVID19	LGR
EMB COVID19	GRC	29.4	77.1	0.5	3.8	20.8	0.05	5.2	17.7	10	72.6	0.8	60.5
EMB COVID19	AJP	41.4	80.2	0.6	0.4	1.4	1.5	0.5	1.3	3.6	18.9	0.9	54.9
EMB COVID19	BAC	26.6	58	2.7	1.3	10.5	5.2	3.5	7.2	1.6	11.6	18	71.7
EMB COVID19	CCC	26.9	81.9	0.6	1.3	20	1.4	8.8	14.8	6.2	59	2.7	66.8
EMB COVID19	DMC	20.3	76.6	0.1	4.7	20.8	0.6	5.1	23.2	2.2	83	9.8	77.4
EMB COVID19	DCC	4.7	52.4	5.5	1.3	0.9	1.5	0.4	0.4	0.5	43.2	1.2	94.6
EMB COVID19	VCE	34.8	84.5	2.3	1.6	7.5	5.1	7.1	5.9	8.1	19.1	32.9	56.9
EMB COVID19	MGA	40.9	75.7	1	3.5	25.9	1	6.6	11.3	5.2	80.8	28.5	53.8
NO EMB COVID19	NSR	16.6	81	2.2	0.1	0.4	2.3	4.5	2.4	2.4	29.8	2.4	80.9
NO EMB COVID19	MJD	53.2	71.4	0.3	1.5	16.5	0.09	0.4	7.9	5	74.6	4	41.7
NO EMB COVID19	APV
NO EMB COVID19	NHH
NO EMB COVID19	RGC
NO EMB COVID19	ADR
NO EMB COVID19	YMB
NO EMB COVID19	DCS
NO EMB COVID19	AOG	23.9	76.1	1.1	1.4	9.4	1.3	3.3	7.7	6.4	8.6	14.7	69.5
NO EMB COVID19	MDG
NO EMB COVID19	MOO
NO EMB COVID19	NFR
NO EMB COVID19	ARG	33.2	63.1	1.4	1.6	2.7	1.4	1.1	3.3	3.6	36.5	10.7	63.1
NO EMB COVID19	EML	24.6	58.2	0.5	2.5	4.5	0.7	2.6	2.6	6.4	75.9	16.6	68.9
NO EMB COVID19	PVL	16.9	73.9	1.4	0.8	8.7	1.6	6.9	3.9	3.7	66	18.8	79.3
EMB	AHS	45.8	80.1	11	9.4	62.1	0.9	9.8	38.8	5.9	96.7	23.3	48.1
EMB	FDR	40	83.1	0.3	13	33.1	3.4	36.8	15.8	3.9	81.2	17.3	55.9
EMB	ELS	30.4	82.7	0.1	6.4	13.4	0.4	20.3	14.6	3.5	63.7	21.8	66
EMB	MRA	31.1	60.8	0.5	12.7	16.6	3.8	18.6	14.5	5	7	31	63.7
EMB	KAG	42.9	80.5	0.9	4.3	7	0.6	16.4	7.9	5.4	57.7	28.9	51.5
EMB	DVP	46.8	80.3	0.08	3.2	5	5.9	3.7	3.2	10.8	48.1	26.1	42.3
EMB	VAR	35.3	76.5	0.2	3.4	6.4	1.4	6.4	8.4	6.3	53.6	27.1	58.4
EMB	ACL	40.7	74.6	1.1	4.5	6	0.7	10.6	3.2	5.7	64.2	23	53.5
EMB	ASV	56.7	74.4	0.06	7	7.8	0.2	5.5	6.2	7	31.6	22.6	36.2
EMB	JOC	40.2	76.4	0.4	16.4	21.8	4.8	17.2	16.6	2.6	76.4	44	57.1
EMB	AVB	53	77.1	0.5	5.1	2.8	0.8	7.7	9.9	5.6	42.1	21.5	41.3
EMB	ATM	32.5	83.6	0.7	3.6	2	2.7	5.7	4.1	4.8	12.7	31.4	62.6
EMB	BGC	34.2	71.1	0.2	4.1	6.2	6.2	9.5	3	5.5	18.2	21.7	60.2
